# Supplementary material for: Gene set enrichment analysis identifies immune subtypes of kidney renal clear cell carcinoma with significantly different molecular and clinical properties
Source: Front Immunol. 2023 Jun 23;14:1191365. doi: 10.3389/fimmu.2023.1191365 (PMC10326845; doi:10.3389/fimmu.2023.1191365)
Supplement: Supplementary file 1 [file Table_1.xlsx]

## Sheet: Sheet1
Supplementary Table 1. A summary of the datasets used in this study
Dataset	Cancer type	Sample size	Source
TCGA-KIRC	Kidney Renal Clear Cell Carcinoma	537	TCGA
GSE29609	Clear-cell renal cell carcinomas	39	GEO (GSE29609)
GSE40435	clear cell renal cell carcinoma	101	GEO (GSE40435)
GSE73731	Clear cell renal cell carcinoma	265	GEO(GSE73731)
