# Supplementary material for: Gene set enrichment analysis identifies immune subtypes of kidney renal clear cell carcinoma with significantly different molecular and clinical properties
Source: Front Immunol. 2023 Jun 23;14:1191365. doi: 10.3389/fimmu.2023.1191365 (PMC10326845; doi:10.3389/fimmu.2023.1191365)
Supplement: Supplementary file 2 [file Table_2.xlsx]

## Sheet: Table S2
Table S2. The marker gene sets of immune signatures, biological processes, and DNA repair pathways
Immune signatures																													Biological processes					DNA repair pathways
Activated CD8 T cell	Central memory CD8 T cell	Effector memory CD8 T cell	Activated CD4 T cell	Central memory CD4 T cell	Effector memory CD4 T cell	T follicular helper cell	Gamma delta T cell	Type 1 T helper cell	Type 17 T helper cell	Type 2 T helper cell	Regulatory T cell	Activated B cell	Immature B cell	Memory B cell	Natural killer cell	CD56bright natural killer cell	CD56dim natural killer cell	Myeloid derived suppressor cell	Natural killer T cell	Activated dendritic cell	Plasmacytoid dendritic cell	Immature dendritic cell	Macrophage	Eosinophil	Mast cell	Monocyte	Neutrophil		Proliferation	Stemness	Exhausted CD8+ T cells	Angiogenesis		Mismatch repair	Base excision repair	Homology-dependent recombination	DNA replication
ADRM1	ACTN4	ACAP1	AIM2	ABHD3	ATM	B3GAT1	ACP5	CD70	IL17A	ASB2	CCL3L1	ADAM28	CD22	AICDA	AKT3	ABAT	CYP27A1	CCR2	BTN2A2	ABCD1	CBX6	ACADM	AIF1	GIPR	ADAMTS3	ASGR2	CREB5		CCNB1	DNMT3B	CD3E	VEGFA		EXO1	APEX1	ABRAXAS1	SSBP1
AHSA1	ADAM12	APOL3	BIRC3	AHNAK	CASP3	CDK5R1	AQP9	TBX21	IL17RA	CSRP2	CD72	CD180	CYBB	CCNA2	AXL	C11orf75	DDX55	CD14	CD101	C1QC	DAB2	AHCYL1	CCL1	KRT18P50	CPA3	CFP	CDA		CDC20	PFAS	PDCD1	KDR		LIG1	APEX2	ATM	RNASEH1
C1GALT1C1	ADCY9	ARHGAP10	BRIP1	ANXA2P2	CASQ1	PDCD1	BTN3A2	ADAM8	C2CD4A	DAPK1	CLEC5A	CD79B	FAM129C	CDKN3	BST2	C5orf15	DYRK2	CD2	CD109	CAPG	DDX17	ALDH1A2	CCL14	LRMP	CMA1	ASGR1	CHST15		CDKN3	XRCC5	IL2RA	ESM1		MLH1	FEN1	BABAM1	RPA1
CCT6B	F13A1	ATP10D	CCL20	AQP3	CD300E	BCL6	C1orf54	AHCYL2	C2CD4B	DLC1	FOXP3	BLK	FCRL1	CLCN5	CDH2	CDHR1	RPL37A	CD86	CNPY3	CCL3L3	HIGD1A	ALDH3A2	CCL23	FOSB	CTSG	CD1D	S100A12		CDK1	HAUS6	CD69	PECAM1		MLH3	HMGB1	BABAM2	PCNA
CD37	FCER1G	C3AR1	CCL4	ATHL1	DARS	CD200	CARD8	ALCAM	CA2	DNAJC12	ITGA4	CD19	FCRL3	ENPP1	CRTAM	DCAF12	NOTCH3	CXCR4	CNPY4	CD207	IDH3A	ALDH9A1	CCL26	RRP12	ARHGAP15	UPK3A	APOBEC3A		MAD2L1	TET1	ICOS	FLT1		MSH2	LIG1	BARD1	DNA2
CD3D	FCGR3B	CCR5	CCL5	BMI1	DOCK9	CD83	CCL18	B3GALNT1	CCDC65	DUSP6	L1CAM	MS4A1	FCRL5	FCER1A	CSF2RA	DYNLL1	AKR7A3	FCGR2A	CREB1	CD302	IL3RA	ALOX15	CD300LB	GPR183	CPM	ACTG1	CASP5		PRC1	IGF2BP1	CD24	ANGPTL4		MSH3	LIG3	BLM	FEN1
CD3E	FGF7	CD160	CCNB1	BZW2	EXOSC9	CD84	CD209	BBS12	CEACAM3	GNAI1	LIPA	TNFRSF17	FCRLA	FCRL4	CTSZ	GPR137B	GPRC5C	FCGR2B	CRTC2	ATP5B	MAGED1	AMT	CNR1	NR4A3	FCN1	ANXA5	MMP25		RRM2	PLAA	TNFRSF4	CD34		MSH6	MBD4	BRCA1	LIG1
CD3G	FKBP4	CD55	CCR7	CD63	EZH2	FGF2	CD33	BST1	IL17C	LAMP3	LRP1	IGHM	HDAC9	MYC	CXCL1	HCP5	GRIN1	FCGR3A	CRTC3	ATP5L	NUCB2	ARL1	CNR2	ST3GAL6	FTL	ATP6V1B2	HAL			TEX10	TNFRSF9			PCNA	MPG	BRCA2	POLA1
CD69	GLUD1	CFLAR	DUSP2	COL4A1	GDE1	GPR18	CD36	CD151	IL17F	NRP2	LRRC42	GNG7	HLA-DQA1	RUNX2	CYTH1	HDGFRP2	HLA-E	FERMT3	CSF2	ATP6V1A	OFD1	ATIC	EIF1	DEPDC5	HSPA6	CFL1	C1orf183			MSH6	CD28			PMS2	MUTYH	BRCC3	POLA2
CD8A	GM2A	CMKLR1	ESCO2	CYLD	IL34	CEBPA	CDK5	CD47	IL17RC	OSBPL1A	MARCO	MICAL3	HVCN1	SORL1	DAXX	KRT86	PORCN	GPSM3	KLRC1	BCL2L1	OGT	ATP5A1	EIF4A1	PDE6C	ITGA9	DAZAP2	FFAR2			DLGAP5	CD27			POLD1	NEIL1	BRIP1	PRIM1
CETN3	GUSB	DAPP1	ETS1	ELMO2	NCOA4	CECR1	IL10RB	CD48	IL17RE	PDE4B	MMP12	SPIB	KIAA0226	SOX5	DGKH	MLST8	PSMC4	IL18BP	FUT4	C1QB	PDIA4	CAPZA1	FPR1	PKD2L2	RNASE3	CTBS	MAK			MTREX				POLD2	NEIL2	EME1	PRIM2
CSE1L	IL1RN	FCRL6	EXO1	FYN	NEFL	CLEC10A	KLRF1	CD52	IL23A	PHLDA1	MNDA	HLA-DOB	NCF1	STAT5A	DLL4	ELMOD3	UPP1	IL4R	ICAM2	SNURF	SERTAD2	LILRA5	FPR2	GPR65	S100A4	EMR4P	CXCR1			SOHLH2				POLD3	NEIL3	MRE11	POLD1
GEMIN6	NOL11	FLT3LG	EXOC6	GLIPR1	PDGFRL	CLEC4A	LGALS1	CD53	ILDR1	PLA2G4A	MRC1	IGKC	NCF1B	STAT5B	DPYD	ENTPD5	IL21R	ITGAL	IL32	SPCS3	SIRPA	RDX	FRAT2	IL5RA	SIGLEC8	HIVEP2	STEAP4			RRAS2				POLD4	NTHL1	MUS81	POLD2
GNLY	NTRK1	GZMM	IARS	GSS	PTGS1	CSF1R	MAPK7	CD59	LONRF3	RAB27B	MS4A6A	PNOC	P2RY10	TLR9	ERBB3	FAM119A	KIR2DS1	ITGAM	LAMP2	CCNA1	TMED2	RRAGD	GPR27	P2RY14	SLC6A4	MARCKSL1	MGAM			PAICS				RFC1	OGG1	NBN	POLD3
GPT2	RARA	HAPLN3	ITK	IFITM2	REPS1	CTSS	KLHL7	CD6	SH2D6	RBMS3	PELO	FCRL2	SP100		F11R	FAM179A	KIR2DS2	PARVG	LILRB5	CEACAM8	ENG	TACSTD2	GPR77	DACH1	PTGS2	MBP	BTNL8			CPSF3				RFC2	PARP1	PALB2	POLD4
GZMA	RNF128	HLA-DMB	KIF11	ITGB1	SCG2	DMN	KRT80	CD68	TNIP2	RNF125	PLEK	BACH2	TXNIP		FAM27A	CLIC2	KIR2DS5	PSAP	KLRG1	NOS2	FCAR	INPP5F	RNASE2	DAPK2	EGR3	MMP15	CXCR2			LIN28B				RFC3	PARP2	POLD1	POLE
GZMH	SIGLEC1	HLA-DPA1	KNTC1	ITGB2	SDPR	DPP4	LAMC1	CD7	ABCA1	TMPRSS3	PRSS23	CR2	STAP1		FAM49A	COX7A2L		PTGER2	HSPA4	SRA1	IGF1	RAB38	MS4A2	EMR3	PILRA	PNPLA6	TNFRSF10C			IPO5				RFC4	PARP3	POLD2	POLE2
GZMK	TNFRSF11A	HLA-DPB1	NUF2	KLF5	SIGLEC14	LRRC32	LCORL	CD96	ABCB1	GATA3	PTGIR	TCL1A	TAGAP		FASLG	CREB3L4		PTGES2	HSPB6	TNFRSF6B	ITGA2B	PLAU	BASP1			TMBIM6	VNN3			BMPR1A				RFC5	PARP4	POLD3	POLE3
IL2RB	TOX4	IFI16	PRC1	LSP1	SIGLEC6	MC5R	LMNB1	CFHR3	ADAMTS12	BIRC5	ST8SIA4	AKNA	ZCCHC2		FCGR1A	CSF1		S100A8	ISM2	TREM1	GABARAP	CSF3R	IGSF6			PQBP1				ZNF788P				RPA1	PCNA	POLD4	POLE4
LCK	UBA52	LIME1	PSAT1	NDUFB9	TAL1	MICA	MEIS3P1	CHRM3	ANK1	CDC25C	STAB1	ARHGAP25			FN1	CSNK2A2		S100A9	ITIH2	TREML1	GPX1	SLC18A2	HK3			TEX264				ASCC3				RPA2	POLB	RAD50	MCM2
MPZL1	ULBP1	LTK	RGS1	PKM2	TFEC	NCAM1	MPL	CLEC7A	ANKRD22	CDC7		CCL21			FSTL1	CSTA			KDM4C	RHOA	KRT23	AMPD2	VNN1			IKZF1				FANCB				RPA3	POLD1	RAD51	MCM3
NKG7		NFKBIA	RTKN2	SFXN3	TIPIN	NCR2	FABP1	COL23A1	B3GALT2	CENPF		CD27			FUCA1	CSTB			KIR2DS4	SLC25A37	PROK2	CLTB	FES							HMGA2				RPA4	POLD2	RAD51B	MCM4
PIK3IP1		SETD7	SAMSN1	SIRPG	TPK1	NRP1	FABP5	COL4A4	CAMTA1	CXCR6		CD38			GBP3	CTPS			KIRREL3	TNFSF14	RALB	C1orf162	NPL							TRIM24				SSBP1	POLD3	RAD51C	MCM5
PTRH2		SIK1	SELL	SMAD4	UQCRB	PDCD1LG2	FADD	COL5A3	CCR9	DHFR		CLEC17A			GLS2	CTSD			SDCBP	TREML4	RETNLB		FZD2							ORC1					POLD4	RAD51D	MCM6
TIMM13		TRIB2	TRAT1	STX4	USP9Y	PDCD6	MFAP3L	DAB1	CD40	EVI5		CLEC9A			GRB2	FST			NFATC2IP	VNN2	RNF141		FAM198B							HDAC2					POLE	RAD52	MCM7
ZAP70				TRADD	WIPF1	PRDX1	MINPP1	DLEU7	GPR44	GSTA4		CLECL1			LST1	GATA2			MICB	XPO6	SEC14L1		HNMT							HESX1					POLE2	RAD54B	RPA2
																														INHBE					POLE3	RAD54L	RPA4
																														MIS18A					POLE4	RBBP8	RPA3
																														DCUN1D5					POLL	RPA1	RFC1
																														MRPL3					SMUG1	RPA2	RFC4
																														CENPH					TDG	RPA3	RFC2
																														MYCN					UNG	RPA4	RFC5
																														HAUS1					XRCC1	SEM1	RFC3
																														GDF3						SSBP1	RNASEH2A
																														TBCE						SYCP3	RNASEH2B
																														RIOK2						TOP3A	RNASEH2C
																														BCKDHB						TOP3B
																														RAD1						TOPBP1
																														NREP						UIMC1
																														ADH5						XRCC2
																														PLRG1						XRCC3
																														ROR1
																														RAB3B
																														DIAPH3
																														GNL2
																														FGF2
																														NMNAT2
																														KIF20A
																														CENPI
																														DDX1
																														XXYLT1
																														GPR176
																														BBS9
																														RTRAF
																														BOD1
																														CDC123
																														SNRPD3
																														FAM118B
																														DPH3
																														EIF2B3
																														RPF2
																														APLP1
																														DACT1
																														PDHB
																														C14orf119
																														DTD1
																														SAMM50
																														CCL26
																														MED20
																														UTP6
																														RARS2
																														ARMCX2
																														RARS
																														MTHFD2
																														DHX15
																														HTR7
																														MTHFD1L
																														ARMC9
																														XPOT
																														IARS
																														HDX
																														ACTRT3
																														ERCC2
																														TBC1D16
																														GARS
																														KIF7
																														UBE2K
																														SLC25A3
																														ICMT
																														UGGT2
																														ATP11C
																														SLC24A1
																														EIF2AK4
																														GPX8
																														ALX1
																														OSTC
																														TRPC4
																														HAS2
																														FZD2
																														TRNT1
																														MMADHC
																														SNX8
																														CDH6
																														HAT1
																														SEC11A
																														DIMT1
																														TM2D2
																														FST
																														GBE1
